# Supplementary material for: Risk Factors for COVID-19 in a Retired FDNY WTC-Exposed Cohort
Source: Int J Environ Res Public Health. 2022 Jul 22;19(15):8891. doi: 10.3390/ijerph19158891 (PMC9331420; doi:10.3390/ijerph19158891)
Supplement: Supplementary file 1 [file ijerph-19-08891-s001.zip]

Archive with 1 entries (1 files):
- ijerph-1775475-supplementary.pdf
